# Supplementary material for: School-Based Alcohol and Tobacco Prevention Strategies: A Scoping Review and the Missing Role of School Nurses
Source: Children (Basel). 2026 Mar 26;13(4):453. doi: 10.3390/children13040453 (PMC13114386; doi:10.3390/children13040453)
Supplement: Supplementary file 1 [file children-13-00453-s001.zip]

Archive with 2 entries (2 files):
- Supplementary material S1_PRISMA-ScR-Fillable-Checklist.pdf
- Supplementary material S2_Main Search Strategy.pdf
